# Supplementary material for: Optimization of the Use of Generic Medications in Oncology: Improving Safety and Therapeutic Quality
Source: J Clin Med. 2025 Oct 24;14(21):7543. doi: 10.3390/jcm14217543 (PMC12610037; doi:10.3390/jcm14217543)
Supplement: Supplementary file 1 [file jcm-14-07543-s001.zip]

Archive with 1 entries (1 files):
- jcm-3838113-supplementary.pdf
